# Supplementary material for: An Update to Dialysis-Based Drug Release Testing—Data Analysis and Validation Using the Pharma Test Dispersion Releaser
Source: Pharmaceutics. 2021 Nov 25;13(12):2007. doi: 10.3390/pharmaceutics13122007 (PMC8708653; doi:10.3390/pharmaceutics13122007)
Supplement: Supplementary file 1 [file pharmaceutics-13-02007-s001.zip]

Archive with 1 entries (1 files):
- pharmaceutics-1479723-supplementary.pdf
